# Supplementary material for: Effect-Directed Profiling of Akebia quinata and Clitoria ternatea via High-Performance Thin-Layer Chromatography, Planar Assays and High-Resolution Mass Spectrometry
Source: Molecules. 2023 Mar 23;28(7):2893. doi: 10.3390/molecules28072893 (PMC10096148; doi:10.3390/molecules28072893)
Supplement: Supplementary file 1 [file molecules-28-02893-s001.zip]

Archive with 1 entries (1 files):
- molecules-2275916-supplementary.pdf
